# Supplementary material for: Pediatric Trauma in the Emergency Department: Clinical Risk Stratification, CT Utilization and Radiation Burden in a Tertiary Care Cohort
Source: J Clin Med. 2026 Feb 13;15(4):1470. doi: 10.3390/jcm15041470 (PMC12941996; doi:10.3390/jcm15041470)
Supplement: Supplementary file 1 [file jcm-15-01470-s001.zip]

Archive with 1 entries (1 files):
- jcm-4095679-supplementary.pdf
